# Supplementary material for: Laser Capture Microdissection Coupled Capillary Immunoassay to Study the Expression of PCK-2 on Spatially-Resolved Islets of Rat Langerhans
Source: Pharmaceutics. 2021 Jun 15;13(6):883. doi: 10.3390/pharmaceutics13060883 (PMC8232303; doi:10.3390/pharmaceutics13060883)
Supplement: Supplementary file 1 [file pharmaceutics-13-00883-s001.zip]

Archive with 1 entries (1 files):
- pharmaceutics-1232955-supplementary.pdf
